# Supplementary material for: Dinuclear Copper(II) Complexes of 2,6-Bis[(N-Methylpiperazine-1-yl)methyl]-4-Formyl Phenol Ligand: Promising Biomimetic Catalysts for Dye Residue Degradation and Drug Synthesis
Source: Int J Mol Sci. 2025 Feb 13;26(4):1603. doi: 10.3390/ijms26041603 (PMC11855269; doi:10.3390/ijms26041603)
Supplement: Supplementary file 1 [file ijms-26-01603-s001.zip]

Archive with 1 entries (1 files):
- ijms-3464407-supplementary.pdf
